# Supplementary material for: Improvement in Symptoms of Depression and Anxiety and Cardiometabolic Risk Factors in Children and Adolescents with Overweight and Obesity Following the Implementation of a Multidisciplinary Personalized Lifestyle Intervention Program
Source: Nutrients. 2024 Oct 30;16(21):3710. doi: 10.3390/nu16213710 (PMC11547602; doi:10.3390/nu16213710)
Supplement: Supplementary file 1 [file nutrients-16-03710-s001.zip]

Archive with 1 entries (1 files):
- nutrients-3252722-supplementary.pdf
